# Supplementary material for: A common variant in PIK3CG gene associated with the prognosis of heart failure
Source: J Cell Mol Med. 2024 Sep 8;28(17):e70069. doi: 10.1111/jcmm.70069 (PMC11381188; doi:10.1111/jcmm.70069)
Supplement: Supplementary file 2 — Table S1. Sequences of PCR primers used for amplification and sequencing of PIK3CG. [file JCMM-28-e70069-s007.xlsx]

## Sheet: Sheet1
Table S1. Sequences of PCR primers used for amplification and sequencing of PIK3CG.
Gene Name	Primer Coverage	Forward Primer Sequence	Reverse Primer Sequence
PIK3CG	Promoter+Exon1	5' AGGATGAACTCTAGCATAGGGAATTCT 3'	5' GGAAGTGCCACTATTCCGAGT 3'
	Exon2	5' CTATACCTCCTCTTCCCTCATCTC 3'	5' TGCCTGTGCATATGCAAATCAATT 3'
	Exon3+Exon4	5' TAGCCGTGAAGACCCAGTAAAG 3'	5' GAACAATGGCATTTGGAGATGAAG 3'
	Exon5	5' AATGCTATGAATAAATGTGTTCTCAGG 3'	5' CCTGTCTCTGCATAAACATTAGCTT 3'
	Exon6	5' AGTGATGTTTTGCAAGAGAATTTGT 3'	5' TCACTTGAAAGAAGAGAGTGGGAAT 3'
	Exon7	5' GATTGACCAATAAACGTACAGTTGTTAC 3'	5' GACACTGGCAGATTCTCTGAAAAC 3'
	Exon8+Exon9	5' TCACTCAACAAAGACATAGCCTTTC 3'	5' ACAAGGTGAACATATGTAATGCCAC 3'
	Exon10	5' TGCTTTCAACACAAGATAGCTCATT 3'	5' GTAGGGGTAGAGGCTGGACTG 3'
	Exon11	5' ACTTTTTAAAAACACTCTTATCAGCCTG 3'	5' GCCAAGGTGTGTGTTTTTTGTT 3'
