# Supplementary material for: A common variant in PIK3CG gene associated with the prognosis of heart failure
Source: J Cell Mol Med. 2024 Sep 8;28(17):e70069. doi: 10.1111/jcmm.70069 (PMC11381188; doi:10.1111/jcmm.70069)
Supplement: Supplementary file 3 — Table S2. Sequence of probes and primers sets. [file JCMM-28-e70069-s006.xlsx]

## Sheet: Sheet1
Table S2. Sequence of probes and primers sets.
Rs ID	primer(5'→3')	probe(5'→3')	allele
rs1129293	5' TCCTTTAGGCTGTGAAATTTGAACC 3'	FAM-CATGATAGCGCCCTTG-MGB	C
	5' CTCTTAAACCACGCTTCAGCAG 3'	VIC-CATGATAGTGCCCTTG-MGB	T
rs17847825	5' ACCTCCAGATCTACTGCGGT 3'	FAM-AGCACTGTCCAGCAA-MGB	C
	5' ACTGGGGGACTCTGCAGAG 3'	VIC-AGCACTGTACAGCAA-MGB	A
rs12667819	5' TTCCCTTCCTTTTTCCCTGCC 3'	FAM- CAATTGCAATGCTCC -MGB	A
	5' AAAGGTGTTCTTGAAGATTTCACAAGT 3'	VIC- CAATTGCGATGCTCC -MGB	G
