# Supplementary material for: A common variant in PIK3CG gene associated with the prognosis of heart failure
Source: J Cell Mol Med. 2024 Sep 8;28(17):e70069. doi: 10.1111/jcmm.70069 (PMC11381188; doi:10.1111/jcmm.70069)
Supplement: Supplementary file 4 — Table S3. Sequence of primers for plasmids construction. [file JCMM-28-e70069-s005.xlsx]

## Sheet: Sheet1
Table S3. Sequence of primers for plasmids construction.
	Forward primer (5'-3')	Reverse primer (5'-3')
rs1129293	AAGCTTATGGAGCTGGAGAACTATAAACAGC	GAATTCTTAGGCTGAATGTTTCTCTCCTTGT
rs3173908	cgACGCGTCTGGCATTTCAGAAGTATAGCTCT	CCCAAGCTTTTTTTCTTTAAAGAGCTTGAGGAACAC
rs10216210	cgACGCGTTCCTAAGCCTGGCTGCAAAG	CCCAAGCTTAATTATAACCTGGGAATGGAGCG
rs10215499	cgACGCGTTGATTCTAATTCACAGCCAGAGTTG	CCCAAGCTTGAAAGAACTGGTTCATTTGAAGAGG
rs6150272	cgACGCGTGGCAGGAAGAGTACTTTCTAATTCAG	CCCAAGCTTTTCATCTGACTTGTGATCTGTGTTTT
