# Supplementary material for: A common variant in PIK3CG gene associated with the prognosis of heart failure
Source: J Cell Mol Med. 2024 Sep 8;28(17):e70069. doi: 10.1111/jcmm.70069 (PMC11381188; doi:10.1111/jcmm.70069)
Supplement: Supplementary file 5 — Table S4. Sequences of primers used for quantitative RT‐PCR. [file JCMM-28-e70069-s003.xlsx]

## Sheet: Sheet1
Table S4. Sequences of primers used for quantitative RT-PCR.
Gene	Forward primer (5'-3')	Reverse primer (5'-3')
PIK3CG	TTAGAGTTCCATATGATCCTGGACTG	CTGTAGGATCGGCACATTTAAACTC
ACTB	AGGGAAATCGTGCGTGACAT	CGTTGCCAATAGTGATGACC
