# Supplementary material for: A common variant in PIK3CG gene associated with the prognosis of heart failure
Source: J Cell Mol Med. 2024 Sep 8;28(17):e70069. doi: 10.1111/jcmm.70069 (PMC11381188; doi:10.1111/jcmm.70069)
Supplement: Supplementary file 6 — Table S5. Baseline characteristics of 194 individuals undergoing coronary angiography. [file JCMM-28-e70069-s004.xlsx]

## Sheet: Sheet1
Table S5. Baseline characteristics of 194 individuals undergoing coronary angiography.
Characteristics	Population (N= 194)
Male, %	122 (63)
Age, years	59.59.1
Glucose, mmol/L	5.71.0
TG, mmol/L	1.40.7
TC, mmol/L	3.80.7
HDL-C, mmol/L	1.20.3
LDL-C, mmol/L	2.30.7
Hypertension, %	105 (54)
Diabetes, %	43 (22)
Hyperlipidemia, %	35 (18)
Smokers, %	78 (40)
TG=triglyceride; TC=total cholesterol; HDL-C=high-density lipoprotein cholesterol; LDL-C=low-density lipoprotein cholesterol.
