# Supplementary material for: A common variant in PIK3CG gene associated with the prognosis of heart failure
Source: J Cell Mol Med. 2024 Sep 8;28(17):e70069. doi: 10.1111/jcmm.70069 (PMC11381188; doi:10.1111/jcmm.70069)
Supplement: Supplementary file 7 — Table S6. Clinical characteristics of HF patients. [file JCMM-28-e70069-s001.xlsx]

## Sheet: Sheet1
Table S6. Clinical characteristics of HF patients.
Patient (Number)	Age	Gender	Diagnosis	NYHA	LVEF (%)	LVEDD (mm)
1	13	1	DCM	4	15	60
2	29	1	DCM	4	18	62
3	33	1	DCM	4	19	65
4	53	1	ICM	4	17	67
5	58	1	DCM	4	15	68
6	60	1	DCM	4	17	66
7	11	1	DCM	4	14	63
8	30	1	DCM	4	16	64
9	30	1	DCM	4	18	62
10	54	2	DCM	4	15	68
11	59	1	ICM	4	19	66
12	11	2	DCM	4	19	60
13	31	1	DCM	4	17	65
14	34	1	DCM	4	18	61
15	56	2	ICM	4	17	63
16	58	1	DCM	4	18	67
17	59	1	ICM	4	16	59
DCM, dilated cardiomyopathy; ICM, ischemic cardiomyopathy; NYHA, New York Heart Association function class; LVEF, left ventricular ejection fraction; LVEDD, left ventricular end-diastolic dimension.
